# Supplementary material for: The inclusion of Amazon mangroves in Brazil’s REDD+ program
Source: Nat Commun. 2024 Mar 4;15:1549. doi: 10.1038/s41467-024-45459-w (PMC10912189; doi:10.1038/s41467-024-45459-w)
Supplement: Supplementary file 3 — Source Data [file 41467_2024_45459_MOESM3_ESM.xlsx]

## Sheet: Transect metadata
Region	Site	N of plots	Date	Vegetation	Spp dominance	Max soil depth (cm)	Soil pH	Soil Salinity	Soil Eh	Hidrogeomorpholigy	Latitude	Longitude
Bragança	Barreto	6	2017-02-17	Mangrove	Rhizophora mangle, Avicennia germinans, Laguncularia racemosa	300	6.2	17		Estuarine	-0.74517	-48.0111
	Boca Grande	6	2017-02-17	Mangrove		300	6.2	26		Estuarine	-0.869444	-46.6956
	Caetano	6	2017-02-17	Mangrove		300	6.4	17		Estuarine	-0.74915	-48.0137
	Caete	6	2017-02-17	Mangrove		300	6.2	20		Estuarine	-0.981	-46.723
	Furo Chato	6	2017-02-17	Mangrove		200	6.2	21		Estuarine	-0.881217	-46.6523
	Furo Grande	6	2017-02-17	Mangrove		300	6.5	18		Estuarine	-0.841333	-46.6386
	Mangue Sul	6	2017-02-17	Mangrove		300	6.5	21		Estuarine	-0.918033	-46.6793
Maracanã	Maruipe	6	2017-02-17	Mangrove		200	6.5	18		Estuarine	-0.654933	-47.3942
	Salinas	6	2017-02-17	Mangrove		270	6.5	18		Estuarine	-0.632533	-47.3674
Curuça	Abade C	6	2019-01-01	Mangrove		260	7	20.8	-245	Estuarine	-0.686194	-47.8587
	Abade D	6	2019-01-01	Mangrove		190	7.3	13.5	-150	Estuarine	-0.685167	-47.8539
	Abade E	6	2019-01-01	Mangrove		170	6	12.5	-160	Estuarine	-0.696139	-47.8575
	Ilha Ipomonga	6	2019-01-01	Mangrove		300	5.8	12.2	12.7	Estuarine	-0.6565	-47.8628
	Muraja G	6	2019-01-01	Mangrove		300	6.9	17.2	-78.8	Estuarine	-0.756778	-47.9554
	Ramos K	6	2019-01-01	Mangrove		300	5.2	23.3	91.5	Estuarine	-0.736444	-47.9984
	Abade L	6	2019-01-01	Mangrove		200	5.9	26.3	-69.2	Estuarine	-0.736437	-47.9148
Bailique	Bailique 1	6	2022-04-01	Mangrove	Avicennia sp.	300	6.16667	0.7		Delta/Open coast	0.870944	-50.0146
	Bailique 2	6	2022-04-01	Mangrove	Pterocarpus sp., Rhizophora sp., Mauritia flexuosa, Avicennia sp.	300	6.04	0		Delta	0.907306	-50.0321
	Terra Grande 3	6	2022-04-01	Mangrove	Pterocarpus sp., Mauritia flexuosa, Avicennia sp., Bamboos	300	4.60167	0		Delta	1.06358	-49.9579
Araguari	Afuá Congo	6	2022-04-01	Mangrove	Rhizophora sp., Avicennia sp., Aninga	100	4.60167	0.5		Delta	1.15375	-49.9226
	Araguari 5	6	2022-04-01	Mangrove	Rhizophora sp., Avicennia sp., Aninga	90	5.57333	6.5		Delta/Open coast	1.16669	-49.892
	Araguari 6	6	2022-04-01	Mangrove	Pterocarpus sp., Avicennia sp., Rhizophora sp.	100	6.70333	4.8		Delta/Open coast	1.155	-49.8944
Sucuriju	Sucuriju 7	6	2022-04-01	Mangrove	Rhizophora sp., Avicennia sp. (undersotry ferns)	300	5.605	9.8		Estuarine	1.68122	-49.9345
	Sucuriju 8	6	2022-04-01	Mangrove	Rhizophora sp., Avicennia sp. (undersotry ferns)	300	5.075	1		Estuarine	1.68497	-49.9628
	Sucuriju 9	6	2022-04-01	Mangrove	Rhizophora sp., Avicennia sp., Bamboo, (undersotry ferns)	300	4.98167	0		Estuarine	1.67031	-49.9644
	Sucuriju 11	6	2022-04-01	Mangrove	Rhizophora sp., Avicennia sp., Aninga	300	6.45	0		Delta/Open coast	1.69039	-49.925
Bailique	Varzea Forest	6	2022-04-01	Varzea forest	Aninga, Pterocarpus sp., Mauritia flexuosa, Bamboos	300	5.8	0		Delta	0.886242	-50.0847
Curuça	Pasture	6	2019-01-01	Pasture		250	5.4	18.3	56.7	Estuarine	-0.73705	-47.9154
	Shrimp A	6	2019-01-01	Shrimp pond		150	6.3	36.7	51.3	Estuarine	-0.686634	-47.8579
	Shrimp B	6	2019-01-01	Shrimp pond		170	6.8	27.3	-65	Estuarine	-0.68446	-47.8555
	Shrimp H	6	2019-01-01	Shrimp pond		180	5.9	13.8	94.2	Estuarine	-0.6961	-47.8584
	Shrimp I	6	2019-01-01	Shrimp pond		150	5.9	30.7	60.1	Estuarine	-0.687262	-47.8558
Total		192

## Sheet: Tree and AGB data
Row Labels	Total plant C /ha	TBGC/ha	TAGC/ha	Basal Area per ha	Tree Density
Barreto
1	136.086	9.35804	126.728	29.1187	519.68
2	118.254	10.8837	107.37	19.4334	2111.22
3	93.6402	6.70965	86.9305	15.1457	454.72
4	122.742	17.1107	105.631	20.2152	8542.34
5	180.316	8.93212	171.384	25.7116	389.76
6	35.6	4.87264	30.7274	6.83077	990.65
Boca Grande
1	273.048	11.6065	261.441	36.9251	389.76
2	273.448	10.6732	262.775	39.9679	584.64
3	79.0992	15.1265	63.9727	17.4305	2565.94
4	128.103	10.6127	117.49	19.7196	1234.24
5	217.386	11.5134	205.872	37.7409	519.68
6	24.8035	3.75916	21.0443	5.45648	454.72
Caetano
1	530.682	26.7802	503.902	95.4747	8477.38
2	196.696	8.48991	188.206	47.1188	519.68
3	315.023	13.0985	301.925	53.4553	584.64
4	180.321	16.3854	163.935	27.0805	3816.43
5	120.292	17.9062	102.386	17.3598	10004
6	90.8949	10.7948	80.1001	13.5046	4238.69
Caeté Mangrove
1	96.8937	4.30845	92.5852	12.5519	324.8
2	20.1418	7.3715	12.7703	5.28331	2371.06
3	174.396	8.2445	166.151	22.6147	925.69
4	39.4393	12.8942	26.5451	11.3564	3881.39
5	236.723	27.3537	209.369	33.4057	14080.2
6	234.489	10.824	223.665	29.077	1315.45
Furo do Chato
1	114.679	6.91948	107.759	19.2628	259.84
2	159.318	12.306	147.012	26.52	909.44
3	251.024	12.2674	238.757	40.8496	454.72
4	34.6176	1.87048	32.7471	5.22449	64.96
5	182.884	12.9686	169.915	29.43	779.52
6	193.454	15.5902	177.864	41.907	909.44
Furo Grande
1	150.429	13.1624	137.266	32.6097	649.6
2	65.123	5.58138	59.5416	11.9922	324.8
3	183.906	15.7426	168.164	35.0867	1039.36
4	53.9699	5.15876	48.8112	10.8469	324.8
5	101.348	9.34488	92.0028	18.3758	649.6
6	79.515	6.51076	73.0042	13.8837	389.76
Mangue Sul
1	254.088	19.1556	234.932	44.1736	1234.24
2	224.818	17.4158	207.402	33.9831	3296.75
3	104.201	8.84103	95.3596	17.3276	1445.37
4	39.1676	7.04935	32.1182	8.03989	1510.33
5	389.251	16.8293	372.421	48.1943	1445.37
6	248.377	21.5733	226.803	69.3123	1900.09
Maruipe
1	127.014	17.3676	109.647	19.395	8607.3
2	222.461	12.4131	210.048	33.8574	454.72
3	109.05	7.09723	101.952	18.9303	324.8
4	171.162	12.1397	159.022	28.2851	584.64
5	187.727	11.7111	176.015	30.7418	519.68
6	139.42	10.3864	129.034	24.0059	649.6
Salinas
1	183.608	11.5635	172.044	26.4635	1315.45
2	107.913	7.12236	100.791	14.8537	3442.92
3	90.9369	10.1126	80.8243	17.4216	1039.36
4	198.059	9.41886	188.64	26.8681	1185.53
5	88.5205	11.6599	76.8605	14.7241	5424.22
6	96.0228	16.4981	79.5247	17.3625	5083.17
Abade C
1	98.4436	15.4714	82.9722	19.5217	3426.67
2	79.3674	12.3279	72.4408	27.8095	974.4
3	7.61957	1.30418	6.31539	1.72704	129.92
4	200.194	15.9061	184.288	55.5951	519.68
5	26.4365	6.75685	19.6797	8.21157	1315.45
6	35.4281	5.84218	29.5859	10.1864	649.6
Abade D
1	89.2515	12.7318	76.5197	18.8701	1169.28
2	100.049	11.9588	88.0898	20.0624	974.4
3	81.5193	11.0249	70.4944	17.0436	909.44
4	78.1445	9.36803	68.7764	16.376	779.52
5	69.3735	9.53114	59.8424	14.4543	844.48
6	54.671	7.6255	47.0455	11.4023	714.56
Abade E
1	94.9767	12.4577	82.519	39.2504	584.64
2	44.507	8.54328	35.9638	17.1111	909.44
3	41.7193	6.12793	35.5914	10.1282	584.64
4	48.2338	8.28811	39.9457	20.0477	584.64
5	46.9155	8.0438	38.8717	14.8244	974.4
6	105.041	8.6238	96.4169	18.1815	519.68
Ilha Ipomonga
1	150.001	10.6003	139.401	32.4404	454.72
2	63.8866	6.81689	57.0697	11.7061	714.56
3	240.324	11.1392	229.185	41.1615	454.72
4	93.059	7.77829	85.2807	17.1652	389.76
5	76.0827	7.29174	68.791	11.5622	4173.73
6	131.396	10.8752	120.521	29.3581	4303.65
Muraja G
1	237.663	12.1556	225.507	35.306	454.72
2	189.287	13.4638	175.824	28.6158	3572.84
3	52.6837	10.2974	42.3863	10.2246	2971.95
4	15.7002	4.93372	10.7665	4.67751	1185.53
5	104.748	9.98885	94.7593	16.7712	2971.95
6	33.2697	1.83634	31.4334	5.0625	64.96
Ramos K
1	43.1375	7.23866	35.8988	9.46658	844.48
2	60.5823	8.28689	52.2954	12.6535	714.56
3	178.787	11.6997	167.087	26.9652	844.48
4	67.7227	5.18895	62.5337	11.5571	259.84
5	208.996	12.3373	196.659	48.2661	454.72
6	68.4186	7.85135	60.5673	13.8174	1380.41
Abade L
1	140.733	13.2012	127.532	32.2413	974.4
2	72.0772	10.9078	61.1694	19.4029	1640.25
3	111.129	8.95323	102.176	25.8111	714.56
4	148.644	10.2175	138.427	29.2168	519.68
5	279.366	23.3612	256.005	67.8736	1299.2
6	87.143	10.2666	76.8764	23.3635	584.64
Bailique 1
1	45.8536	18.8102	27.0434	14.2355	6528.54
2	90.8178	45.906	44.9117	26.5838	19439.5
3	33.9945	18.2559	15.7386	10.3284	9256.9
4	89.1118	47.058	42.0538	26.1364	20901.1
5	47.1845	22.5265	24.658	14.6728	7259.35
6	51.6263	29.8666	21.7597	15.3995	13105.8
Bailique 2
1	513.128	26.0433	487.085	104.022	2306.1
2	501.049	27.6123	473.437	77.4746	3475.38
3	304.223	26.5043	277.718	54.871	6934.55
4	343.676	44.35	299.326	67.4803	21875.6
5	274.154	54.7425	219.411	75.98	15866.6
6	280.497	27.5772	252.92	75.4068	5213.09
Terra Grande 3
1	123.595	25.6009	97.994	37.1841	6057.57
2	72.432	28.8177	43.6144	28.1493	6090.03
3	175.257	30.515	144.742	40.541	11303.2
4	129.973	37.8705	92.102	37.5971	12050.2
5	251.061	36.8822	214.179	68.4291	10507.4
6	56.534	36.2546	20.2794	17.7143	19147.2
Congo
1	75.8011	20.3765	55.4246	20.3768	5927.65
2	242.99	24.411	218.579	41.5554	6479.83
3	206.642	18.7083	187.934	38.9261	3426.67
4	50.5689	21.7477	28.8212	12.4645	11059.6
5	63.6272	18.9966	44.6306	14.2598	8006.41
6	110.652	20.265	90.387	25.1285	2663.36
Araguari 5
1	99.754	15.7148	84.0392	23.4569	3296.75
2	83.8106	15.0365	68.7741	23.0575	2760.82
3	48.8836	10.4038	38.4797	13.929	2241.14
4	91.138	18.1558	72.9822	22.9557	6349.91
5	42.2966	19.5452	22.7515	11.6264	11595.5
6	251.823	19.7939	232.03	55.2168	3426.67
Araguari 6
1	200.33	42.1715	158.159	50.0417	14941
2	106.432	22.1176	84.3142	29.9699	7194.39
3	274.642	23.6702	250.972	67.9938	2630.9
4	109.903	22.1885	87.7145	32.7604	6057.57
5	78.4377	23.3834	55.0543	25.1673	9370.57
6	152.393	35.456	116.938	41.9365	17279.6
Sucuriju 7
1	353.251	19.0221	334.229	73.0349	584.64
2	125.198	11.4035	113.794	29.9425	1250.49
3	257.36	17.1164	240.244	56.0253	844.48
4	218.228	22.8681	195.36	49.2911	5960.15
5	119.854	8.02941	111.824	18.316	1120.57
6	223.142	15.3552	207.787	41.9081	2712.11
Sucuriju 8
1	284.97	17.5046	267.465	67.6829	584.64
2	264.113	10.2873	253.825	48.9896	259.84
3	452.734	13.8409	438.893	70.8911	259.84
4	182.725	7.62656	175.099	35.3635	194.88
5	119.242	9.55612	109.686	24.2615	1120.57
6	149.126	9.18494	139.941	27.5417	779.52
Sucuriju 9
1	210.892	19.8588	191.033	50.7384	2436.02
2	177.845	11.3661	166.479	37.4008	454.72
3	52.2723	15.0222	37.2501	18.7763	5229.34
4	68.0712	11.8703	56.2009	12.8148	3767.72
5	182.08	10.9196	171.161	37.7686	584.64
6	347.112	15.3968	331.715	67.0684	1185.53
Sucuriju 11	1752.49	116.023	1636.47	248.32	24100.4
1	273.725	18.0533	255.672	42.3735	1640.25
2	242.482	12.509	229.973	37.9448	519.68
3	150.869	13.7291	137.14	25.9018	3962.6
4	798.513	26.8996	771.614	87.2848	3962.6
5	142.232	24.8185	117.413	30.6193	6804.63
6	144.669	20.0139	124.655	24.1962	7210.64
Varzea Forest
1	736.438	71.6003	664.838	167.534	30742.7
2	344.621	63.5108	281.11	96.0572	27299.8
3	211.195	35.0145	176.18	57.7524	13641.8
4	108.619	20.3618	88.2568	38.7703	3134.33
5	300.262	36.5591	263.702	78.6796	9240.65
6	310.291	53.2743	257.017	83.8135	20868.7

## Sheet: TECS (Fig2)
	Total ECS	SOC density (mg.cm-3 top 1m)	SE Carb Dens	Aboveground	SE	Soil C	Ecosystem	Hydrogeomorphology
Barreto	501.125	17.2213	1.45	104.795	18.91	382.133	Mangrove	Estuarine
Boca Grande	522.821	10.2063	1.59621	155.433	42.0987	338.488	Mangrove	Estuarine
Caetano	746.242	19.4116	2.59358	223.409	64.4984	490.104	Mangrove	Estuarine
Caete	520.68	16.7437	1.21644	121.848	37.3391	371.334	Mangrove	Estuarine
Furo Chato	361.621	15.2027	2.37307	145.676	28.5657	196.876	Mangrove	Estuarine
Furo Grande	457.817	12.776	0.977121	96.465	19.1573	331.781	Mangrove	Estuarine
Mangue Sul	542.984	14.8766	1.07763	194.839	48.5444	310.294	Mangrove	Estuarine
Maruipe	408.901	17.9761	2.38365	147.62	17.0358	246.651	Mangrove	Estuarine
Salinas	536.105	22.2027	3.45	116.448	20.6134	396.518	Mangrove	Estuarine
Abade C	524.927	23.7496	2.70105	65.8804	26.6804	435.22	Mangrove	Estuarine
Abade D	356.493	22.2817	2.42715	68.4614	5.73693	273.593	Mangrove	Estuarine
Abade E	387.689	16.4623	3.00125	54.8847	11.1032	309.354	Mangrove	Estuarine
Ilha Ipomonga	516.854	10.6327	1.07849	116.708	25.8335	375.215	Mangrove	Estuarine
Muraja G	410.556	20.5268	2.23993	96.7794	35.3317	280.128	Mangrove	Estuarine
Ramos K	580.912	17.7298	3.05963	95.8401	27.7387	464.05	Mangrove	Estuarine
Abade L	435.603	13.8431	2.84359	127.031	28.4226	288.262	Mangrove	Estuarine
Sucuriju 7	437.681	8.5605	1.12231	200.54	34.1193	211.734	Mangrove	Estuarine
Sucuriju 8	538.629	12.1467	1.93348	230.818	48.7181	287.294	Mangrove	Estuarine
Sucuriju 9	446.293	9.76858	1.12533	158.973	43.3786	268.484	Mangrove	Estuarine
Bailique 2	902.639	22.9034	4.10612	334.983	47.2393	508.07	Mangrove	Delta
Terra Grande 3	277.118	9.45314	3.37769	102.152	28.6427	141.535	Mangrove	Delta
Afuá Congo	254.066	17.9275	2.80822	104.296	32.6058	128.068	Mangrove	Delta
Araguari 5	215.666	11.7435	1.76725	86.5094	30.5787	89.5047	Mangrove	Delta/open coast
Araguari 6	255.824	11.3579	2.03576	125.525	28.8501	95.5303	Mangrove	Delta/open coast
Bailique 1	180.924	4.40334	0.724576	29.3609	4.7391	103.789	Mangrove	Delta/open coast
Sucuriju 11	855.337	20.8615	4.99679	272.744	102.541	540.83	Mangrove	Delta/open coast
Varzea forest	604.39	14.5807	2.73403				Varzea	Delta
Pasture	77.974	3.36243	1.92093				Pasture	Pasture
Shrimp A	261.615	10.4246	2.03555				Shrimp	Shrimp pond
Shrimp B	96.4237	4.6255	1.1785				Shrimp	Shrimp pond
Shrimp H	106.482	4.65402	1.43263				Shrimp	Shrimp pond
Shrimp I	70.7412	4.62018	1.31876				Shrimp	Shrimp pond

## Sheet: Soil metadata (Fig3)
Site	Sample depth	Average %N	SD %N	Average %C	SD %C	Average N mass	SD N mass	Average C mass	SD C mass	Average Bulk Density	SD Bulk density	Top 1M C Mass
Boca grande	0-15	0.126004	0.0145979	1.48542	0.321663	1.43676	0.12344	16.7796	3.3139	0.784416	0.049996
	15-30	0.126829	0.0130442	1.59723	0.189893	1.39229	0.0479115	17.5276	1.56193	0.747623	0.0655762
	30-50	0.107033	0.0120568	1.32024	0.238278	1.68935	0.125997	20.8844	4.40075	0.820777	0.061622
	50-100	0.12098	0.00758493	1.50072	0.200187	4.62393	1.30762	55.997	20.4145	0.794757	0.032501	111.189
	300	0.103056	0.0114307	1.43384	0.201568	16.264	0.0623231	233.702	1.49493	0.937995	0.0620299
Boca grande mean	0-300	0.116781	0.0117429	1.46749	0.230318	5.08127	0.333457	68.9781	6.2372	0.817114	0.054345
Caetano	0-15	0.186012	0.0136702	3.07117	0.642222	1.83107	0.132036	30.6472	5.59573	0.668899	0.0751999
	15-30	0.179486	0.0174071	3.37493	0.410493	1.69364	0.152365	31.6811	3.48592	0.652615	0.0682303
	30-50	0.168743	0.0228927	3.00777	0.477786	2.16742	0.419517	37.8195	8.17892	0.673442	0.105971
	50-100	0.14902	0.00468159	2.7362	0.0915033	4.76293	0.808674	85.9216	14.7024	0.719136	0.0181872	186.069
	300	0.128975	0.013074	2.01992	0.345429	19.4491	0.160514	304.035	4.89763	0.758663	0.061937
Caetano mean	0-300	0.162447	0.0143451	2.842	0.393487	5.98083	0.334621	98.0209	7.37211	0.694551	0.0659051
Caete	0-15	0.202505	0.00568725	3.04886	0.162878	1.65241	0.0806558	24.8403	1.58927	0.546725	0.026541
	15-30	0.192331	0.00911997	2.86536	0.258204	1.65706	0.10757	24.6457	1.92586	0.575145	0.0460374
	30-50	0.182026	0.0123247	3.16828	0.268778	2.03879	0.426289	35.1352	9.92487	0.569968	0.0324772
	50-100	0.160611	0.0081593	2.7894	0.234977	4.69481	0.284662	82.0821	5.35296	0.584786	0.0522968	166.703
	300	0.174657	0.0049227	3.08823	0.142787	11.4712	0.0695853	204.631	1.28752	0.578328	0.0312546
Caete mean	0-300	0.182426	0.00804277	2.99203	0.213525	4.30286	0.193753	74.2668	4.01609	0.57099	0.0377214
Furo do chato	0-15	0.114546	0.0133739	1.69016	1.02823	1.40986	0.104125	20.5956	7.44261	0.841799	0.0691392
	15-30	0.120819	0.0177583	2.69721	0.408271	1.28879	0.156116	26.6323	4.18924	0.731173	0.0682474
	30-50	0.117741	0.00794139	2.07852	0.245487	1.67178	0.0986428	29.1143	7.19906	0.757013	0.0860918
	50-100	0.103895	0.00802723	1.82952	0.103051	4.21882	0.930016	73.8428	14.4305	0.837876	0.0470897	150.185
	300	0.0585408	0.0124109	1.11564	0.266643	3.12594	0.0884817	63.4374	2.33082	1.18745	0.0418794
Furo do chato mean	0-300	0.103108	0.0119023	1.88221	0.410336	2.34304	0.275476	42.7245	7.11846	0.871063	0.0624895
Furo grande	0-15	0.147479	0.0197987	1.91473	0.213483	1.39169	0.0956209	18.2778	0.651881	0.661978	0.0602211
	15-30	0.140274	0.0148185	1.96316	0.282429	1.24977	0.155614	17.7438	2.60499	0.634707	0.162946
	30-50	0.148025	0.0112444	2.16444	0.102882	1.97877	0.540556	28.2724	6.51952	0.742116	0.036223
	50-100	0.113027	0.0110353	1.94074	0.181015	3.79341	0.754378	64.7677	13.9518	0.661741	0.0512536	129.062
	300	0.111615	0.0194954	1.73189	0.195769	13.2198	0.136701	202.72	1.30125	0.765333	0.0600454
Furo grande mean	0-300	0.132084	0.0152785	1.94299	0.195116	4.32669	0.336574	66.3563	5.00589	0.693175	0.0741379
Mangue sul	0-15	0.183906	0.0213865	2.83273	0.390878	1.56357	0.0675083	23.9685	1.92604	0.615399	0.108449
	15-30	0.162268	0.0181765	2.83647	0.251922	1.43611	0.0934592	25.1916	0.972017	0.65972	0.0798914
	30-50	0.173226	0.0243778	2.82608	0.413883	1.80934	0.458286	29.7189	8.37132	0.560486	0.106191
	50-100	0.133714	0.00628974	2.13613	0.100734	3.77682	0.569264	59.3669	8.0931	0.651521	0.0316221	138.246
	300	0.0852472	0.0199329	1.53754	0.316302	9.78247	0.0955532	181.943	1.2993	0.763814	0.0998855
Mangue sul mean	0-300	0.147672	0.0180327	2.43379	0.294744	3.67366	0.256814	64.0378	4.13236	0.650188	0.0852079
Maruipe	0-15	0.0898702	0.0147914	1.95289	0.375454	1.41216	0.174479	29.7783	4.01864	1.07936	0.0921434
	15-30	0.07694	0.00894014	1.73235	0.214819	0.955555	0.122347	21.0974	3.26397	0.822372	0.0427542
	30-50	0.099422	0.00912698	2.16899	0.275406	1.56418	0.409231	34.2032	13.9602	0.797821	0.0531294
	50-100	0.0792477	0.0097367	1.89844	0.13675	4.35732	0.841208	104.428	14.3736	1.12352	0.0486187	189.507
	300	0.0173658	0.0088693	0.534039	0.252798	1.8716	0.219554	57.1442	3.64726	1.39752	0.16625
Maruipe mean	0-300	0.0725691	0.0102929	1.65734	0.251045	2.03216	0.353364	49.3303	7.85273	1.04412	0.0805792
Barreto	0-15	0.156801	0.0162756	2.33911	0.282445	1.6941	0.122817	25.3184	2.42916	0.766601	0.0718362
	15-30	0.118675	0.0174235	1.9242	0.228616	1.49352	0.122362	24.2588	1.56033	0.879028	0.0787194
	30-50	0.13097	0.0244373	2.12192	0.360073	1.96617	0.472528	32.178	10.002	0.799155	0.123118
	50-100	0.137772	0.0109583	2.36866	0.335577	5.50923	0.701854	98.7226	12.6833	0.90177	0.0532105	180.478
	300	0.0875985	0.0223038	1.43404	0.331802	11.3089	0.126867	201.655	2.07602	1.18019	0.0666601
Barreto mean	0-300	0.126363	0.0182797	2.03759	0.307703	4.39438	0.309286	76.4265	5.75017	0.905349	0.0787089
Salino	0-15	0.129041	0.0226247	2.86324	0.555785	1.46857	0.117059	32.9774	3.11967	0.83406	0.0878122
	15-30	0.124748	0.0300829	2.87483	1.22408	1.26165	0.187116	28.8087	10.3443	0.750462	0.117842
	30-50	0.145467	0.0189911	3.9575	0.660965	1.87624	0.477279	49.0827	13.9093	0.745206	0.0829454
	50-100	0.138372	0.00629927	3.21234	0.0860908	5.11762	0.781441	115.395	17.9459	0.785512	0.0284344	226.263
	300	0.0991849	0.0243209	1.88935	0.570012	8.78853	0.169458	170.254	5.66846	0.952219	0.0977957
Salino mean	0-300	0.127362	0.0204638	2.95945	0.619387	3.70252	0.346471	79.3035	10.1975	0.813492	0.0829659
Shrimp A	0-15	0.0308169	0.00716698	0.493086	0.129434	0.874227	0.178532	14.0599	3.34411	1.92768	0.0610916
	15-30	0.0339999	0.00863266	0.553316	0.133607	0.982047	0.229819	16.0012	3.59965	1.95157	0.0541148
	30-50	0.0320195	0.00404474	0.555666	0.116784	1.20397	0.170601	20.8328	4.7234	1.87656	0.0808521
	50-100	0.0302654	0.00294015	0.565642	0.0976743	3.01082	0.287081	56.2053	9.64233	1.99216	0.0266367
	300	0.0229202	0.00296842	0.405487	0.106351	9.63042	1.16303	170.537	43.923	2.1122	0.0458528
Shrimp A mean	0-300	0.0300044	0.00515059	0.514639	0.11677	3.1403	0.405812	55.5273	13.0465	1.97203	0.0537096
Shrimp B	0-15	0.0182971	0.00166575	0.210473	0.0199996	0.463257	0.0462495	5.30674	0.483185	1.69092	0.0911415
	15-30	0.0242415	0.00467638	0.227557	0.0763374	0.671707	0.132174	6.14354	1.97365	1.85859	0.0602953
	30-50	0.0234136	0.00472536	0.298113	0.121678	0.568217	0.224564	10.8318	4.04346	1.97711	0.12726
	50-100	0.0186145	0.00369286	0.264854	0.118791	1.42155	0.374174	23.1672	8.72093	1.94087	0.109098
	300	0.0445514	0.0252545	0.132108	0.0349893	11.8608	8.98981	50.9744	12.795	1.97189	0.0693764
Shrimp B mean	0-300	0.0258236	0.00800297	0.226621	0.0743591	2.99711	1.9534	19.2847	5.60325	1.88788	0.0914342
Abade C	0-15	0.111704	0.0308799	2.25761	0.55092	1.26868	0.0798085	28.8851	1.5396	1.01201	0.163539
	15-30	0.131576	0.0117953	3.564	0.804759	1.44911	0.145465	38.538	6.30621	0.771803	0.0810282
	30-50	0.119079	0.0195852	3.01969	0.460323	2.0182	0.193586	50.1481	5.74002	0.888908	0.110051
	50-100	0.101423	0.0312309	3.13766	0.450274	5.21849	0.717019	124.878	18.6743	0.802481	0.0546778	242.449
	300	0.080493	0.0251606	1.9459	0.952615	12.8	4.85368	409.123	181.064	1.27495	0.148994
Abade C mean	0-300	0.108855	0.0237304	2.78497	0.643778	4.5509	1.19791	130.314	42.6649	0.950032	0.111658
Abade D	0-15	0.226423	0.03274	4.91736	0.762462	1.24762	0.288359	27.4233	6.64257	0.40313	0.115683
	15-30	0.237942	0.020184	5.5667	0.876607	1.22972	0.295114	28.58	7.54856	0.362256	0.104142
	30-50	0.207648	0.0337997	4.47725	0.893768	1.715	0.410866	36.6076	8.69253	0.451519	0.118615
	50-100	0.190033	0.02571	4.95079	0.723404	3.56958	0.849775	93.1649	23.449	0.391825	0.0962703	185.776
	300	0.100848	0.0263637	2.4416	0.725406	10.7433	3.28895	259.258	86.1783	0.631775	0.184692
Abade D mean	0-300	0.192579	0.0277595	4.47074	0.796329	3.70105	1.02661	89.0067	26.5022	0.448101	0.12388
Abade E	0-15	0.124998	0.0336106	1.89587	0.391306	1.42883	0.277437	22.5728	3.24348	0.878632	0.128998
	15-30	0.123615	0.0234114	2.50482	0.729337	1.33207	0.167116	28.9377	10.0534	0.76841	0.0742714
	30-50	0.146407	0.0179312	2.91639	0.539656	1.84132	0.106571	36.4062	3.43944	0.667499	0.0767073
	50-100	0.0952036	0.0287719	1.75899	0.47375	3.5004	0.843721	66.5296	12.8327	0.960869	0.203677	154.446
	300	0.0592037	0.0288991	0.957194	0.465401	9.96498	2.86867	159.918	53.4456	1.24342	0.208682
Abade E mean	0-300	0.109885	0.0265248	2.00666	0.51989	3.61352	0.852703	62.8729	16.6029	0.903767	0.138467
Ilha Ipomonga	0-15	0.13019	0.0133565	1.41222	0.132311	1.47508	0.0853988	16.081	0.782953	0.781524	0.0674331
	15-30	0.109431	0.0152131	1.36124	0.257166	1.31149	0.184863	16.3646	3.13937	0.797161	0.0144881
	30-50	0.123391	0.0107794	1.49213	0.222118	1.79078	0.0737366	21.3746	1.9522	0.741455	0.046903
	50-100	0.110145	0.00940678	1.506	0.154144	3.70473	0.292928	51.0662	5.67368	0.685182	0.0561977	104.886
	300	0.12097	0.0041493	1.7465	0.0460436	18.5887	1.68961	270.328	28.2044	0.773111	0.0783532
Ipomonga mean	0-300	0.118825	0.010581	1.50362	0.162357	5.37415	0.465308	75.043	7.95051	0.755687	0.052675
Muraja G	0-15	0.204859	0.0151503	4.17946	0.51487	1.75468	0.0668839	35.9154	4.14285	0.584799	0.0502372
	15-30	0.203218	0.0247387	5.17515	1.86462	1.57198	0.127518	35.7739	5.97987	0.546527	0.0732255
	30-50	0.17141	0.0189245	3.56993	0.488258	1.90398	0.165736	38.8744	1.96508	0.57566	0.0570874
	50-100	0.130475	0.0241741	2.66197	0.67404	3.78427	0.362259	74.3859	10.4193	0.627404	0.0662358	184.95
	300	0.111532	0.0149883	2.23691	0.445574	13.7811	1.2819	274.967	45.337	0.636463	0.0438718
Muraja G mean	0-300	0.164299	0.0195952	3.56468	0.797472	4.5592	0.400859	91.9834	13.5688	0.594171	0.0581316
Shrimp H	0-15	0.0314934	0.00243383	0.461506	0.081791	0.595979	0.0517457	8.76804	1.68367	1.2594	0.024506
	15-30	0.0221803	0.00481987	0.278712	0.0747274	0.444846	0.0774265	5.521	1.23298	1.39626	0.0680212
	30-50	0.0229806	0.00523091	0.214197	0.114646	0.349602	0.1991	6.68851	3.48588	1.60572	0.0592
	50-100	0.0276562	0.0118529	0.405484	0.20856	1.9732	0.6805	28.7291	12.9505	1.5462	0.0749356
	300	0.0392083	0.0239483	0.539998	0.458787	8.01546	3.08812	95.4027	64.9698	1.37223	0.139427
Shrimp H mean	0-300	0.0287038	0.00965717	0.379979	0.187702	2.27582	0.819379	29.0219	16.8646	1.43596	0.0732179
Shrimp I	0-15	0.0260595	0.00458813	0.323999	0.09136	0.555894	0.151859	8.26946	2.19932	1.75127	0.0708243
	15-30	0.0201424	0.00320063	0.267887	0.113666	0.444348	0.116445	7.02205	2.76764	1.81886	0.058932
	30-50	0.0177567	0.00445371	0.234781	0.0897826	0.42012	0.185494	8.44294	2.93953	1.89109	0.0913451
	50-100	0.0229186	0.000694993	0.223452	0.0599464	1.0294	0.505907	20.3245	4.98719	1.88741	0.0720356
	300	0.023248	0.00350544	0.298986	0.00788834	2.83507	2.0576	36.2839	25.1493	0.607224	0.420793
Shrimp I mean	0-300	0.022025	0.00328858	0.269821	0.0725286	1.05697	0.603461	16.0686	7.6086	1.59117	0.142786
Pasture	0-15	0.0234578	0.00418111	0.316152	0.0866644	0.37292	0.147678	7.11873	2.15126	1.45948	0.157523
	15-30	0.014675	0.00204967	0.146497	0.0356744	0.18429	0.0951342	3.66821	0.897585	1.66959	0.0164573
	30-50	0.016011	0.00233586	0.160998	0.0185266	0.267375	0.140281	5.3076	0.651555	1.64155	0.0305171
	50-100	0.0160764	0.00244987	0.215184	0.0603357	0.874392	0.334535	18.0231	5.38965	1.64704	0.0380519
	300	0.0155897	0.00238723	0.135833	0.0152465	4.21103	1.17994	43.8563	4.70561	1.61807	0.0151352
Pasture mean	0-300	0.017162	0.00268075	0.194933	0.0432895	1.182	0.379514	15.5948	2.75913	1.60714	0.0515369
Ramos K	0-15	0.15722	0.0124032	3.67522	0.9838	1.70193	0.451002	30.5591	9.1638	0.550753	0.0342089
	15-30	0.142591	0.0180412	3.00262	0.365823	1.26813	0.130992	24.5503	3.5197	0.555177	0.0592563
	30-50	0.209077	0.0442799	3.08906	0.535455	1.6976	0.161356	29.1947	2.55146	0.513616	0.060918
	50-100	0.163772	0.0173088	3.29134	0.732993	4.82672	0.498372	97.9123	18.3762	0.618938	0.0449699	182.216
	300	0.120805	0.0109878	2.15553	0.262204	14.4692	0.677389	281.833	35.6047	0.652588	0.0246887
Ramos K mean	0-300	0.158693	0.0206042	3.04275	0.576055	4.79272	0.383822	92.8099	13.8432	0.578214	0.0448084
Abade L	0-15	0.106444	0.0333538	1.50823	0.327505	1.31246	0.325867	19.2265	3.87453	0.865544	0.0551588
	15-30	0.107992	0.0246099	1.88576	0.540996	1.43187	0.291591	25.4003	7.43708	0.926532	0.165495
	30-50	0.101309	0.0160339	1.82003	0.341814	1.63171	0.207356	28.9516	5.90579	0.80239	0.0686274
	50-100	0.0974601	0.0279849	1.75734	0.45882	3.2503	0.571155	55.7269	9.83019	0.755283	0.138484	129.305
	300	0.0862714	0.030061	1.42422	0.462714	10.9664	2.92316	212.684	54.1951	0.991297	0.193852
Abade L mean	0-300	0.0998952	0.0264087	1.67912	0.42637	3.71855	0.863826	68.3979	16.2485	0.868209	0.124323
Bailique 1	0-15	0.0453137	0.005882	0.446065	0.127346	0.691941	0.0987916	6.58005	1.84092	1.00894	0.0482952
	15-30	0.0275482	0.0110411	0.542594	0.0978293	0.410169	0.157726	8.1344	1.2194	1.02614	0.0576112
	30-50	0.0424959	0.0144943	0.342603	0.078515	0.996462	0.384591	7.84575	1.73217	1.14888	0.0705317
	50-100	0.0334313	0.0056333	0.284209	0.0669389	1.7701	0.245616	15.0177	3.21289	1.07962	0.0415368	37.5779
	300	0.0583772	0.0291643	0.286158	0.0276957	13.617	6.88432	66.2106	5.74501	1.16288	0.0421117
Bailique 1 mean	0-300	0.0414333	0.013243	0.380326	0.0796649	3.49714	1.55421	20.7577	2.75008	1.08529	0.0520173
Bailique 2	0-15	0.227224	0.0519239	5.77299	1.85823	1.90321	0.223969	48.433	12.8087	0.621619	0.0706047
	15-30	0.269548	0.0950886	5.84989	2.70205	1.94451	0.456113	38.4623	9.3617	0.560341	0.0690724
	30-50	0.203287	0.0146815	3.2169	0.422156	2.37247	0.233766	37.0046	4.15851	0.602443	0.0832579
	50-100	0.177029	0.029436	2.68822	0.31502	4.95353	0.591103	75.9059	5.66294	0.579094	0.0333927	199.806
	300	0.136841	0.0201141	2.26537	0.805063	19.5346	1.74591	308.264	96.8906	0.756933	0.0829076
Bailique 2 mean	0-300	0.202786	0.0422488	3.95867	1.2205	6.14166	0.650173	101.614	25.7765	0.624086	0.067847
Bailique 3	0-15	0.145129	0.0366035	1.96159	0.396616	1.28185	0.334234	18.7367	2.46861	0.693001	0.0838175
	15-30	0.125791	0.010002	1.48312	0.204788	1.65574	0.221809	16.8308	2.70512	0.784997	0.098682
	30-50	0.0810949	0.00711779	0.776966	0.114662	1.53776	0.131878	13.8417	1.17944	0.9306	0.069802
	50-100	0.0535084	0.0132476	0.663982	0.125355	3.17789	0.528174	31.0364	3.9452	0.989672	0.0766644	80.4455
	300	0.0882965	0.00266745	0.297526	0.0133901	10.4146	2.02237	61.0896	12.7679	1.03237	0.211221
Bailique 3 mean	0-300	0.098764	0.0139277	1.03664	0.170962	3.61357	0.647694	28.307	4.61326	0.886128	0.108037
Afua Bailique	0-15	0.211361	0.0557644	7.32196	3.70815	1.98991	0.46974	44.2955	9.4351	0.578542	0.0900813
	15-30	0.415598	0.0735356	5.77792	1.52455	3.1221	0.262901	41.3302	5.48777	0.544592	0.0648597
	30-50	0.129914	0.0159104	1.12094	0.181842	2.40248	0.266733	20.4589	2.98268	0.94454	0.0708935
	50-100	0.0772759	0.00841074	0.403282	0.0760532	4.38728	0.437904	21.9833	4.32545	1.14848	0.0401525	128.068
	300
Afua mean	0-300	0.208537	0.0384053	3.65602	1.37265	2.97544	0.35932	32.017	5.55775	0.804038	0.0664968
Araguari 5	0-15	0.123688	0.0186014	1.02911	0.293941	1.59481	0.0861485	12.5169	2.38842	0.913571	0.0881258
	15-30	0.448885	0.0942916	7.20147	1.94114	2.05695	0.321012	29.1689	3.91106	0.432464	0.197366
	30-50	0.219167	0.0551776	2.4314	0.95519	2.96214	0.241659	29.6419	5.34267	0.797586	0.120487
	50-100	0.0928368	0.00766961	0.371348	0.073075	4.56173	1.10496	18.1771	5.5761	0.978226	0.215192	89.5047
	300
Araguari 5 mean	0-300	0.221144	0.0439351	2.75833	0.815837	2.79391	0.438444	22.3762	4.30456	0.780462	0.155293
Araguari 6	0-15	0.1088	0.00813162	0.910185	0.160442	1.62101	0.0995293	13.4297	2.12555	0.999426	0.0376861
	15-30	0.251677	0.0653195	3.36443	1.14706	2.25216	0.201261	27.639	4.56493	0.734296	0.141107
	30-50	0.147582	0.0298734	1.40908	0.467277	2.81564	0.455419	25.6743	7.39056	0.98345	0.0701147
	50-100	0.107837	0.0136885	0.501745	0.106264	5.72019	0.48681	26.0759	3.82329	1.08286	0.055765	92.8189
	300	0.0543601	0.0175979	0.228694	0.0776306	1.30254	1.42686	2.71136	2.97015	0.55895	0.275091
Araguari 6 mean	0-300	0.134051	0.0269222	1.28283	0.391736	2.74231	0.533976	19.1061	4.17489	0.871797	0.115953
Sucuriju 7	0-15	0.114453	0.00956781	1.18658	0.243793	1.46541	0.0949478	15.186	3.07414	0.865265	0.0492408
	15-30	0.107468	0.00724469	0.779722	0.0840114	1.55699	0.0815094	11.2008	0.819845	0.974772	0.05165
	30-50	0.112667	0.0122389	0.885764	0.164587	2.2218	0.118278	17.0729	2.13957	1.01363	0.070154
	50-100	0.118109	0.0128358	0.965814	0.227063	5.1744	0.249199	40.5717	6.25967	0.906813	0.0783206	84.0314
	300	0.0940141	0.00161185	0.558567	0.143892	21.5809	0.499351	127.703	33.8843	1.15063	0.0438896
Sucuriju 7 mean	0-300	0.109342	0.00869981	0.87529	0.172669	6.3999	0.208657	42.3468	9.2355	0.982221	0.058651
Sucuriju 8	0-15	0.187555	0.0286013	2.02694	0.608166	1.86193	0.143104	18.9127	3.62593	0.70589	0.0863236
	15-30	0.244048	0.0508226	2.84929	0.85895	1.85201	0.179984	20.2743	2.70708	0.572154	0.0956101
	30-50	0.123422	0.00619745	1.13671	0.150481	1.9707	0.0682693	17.7506	1.04446	0.807722	0.050518
	50-100	0.179466	0.039965	2.02534	0.726304	6.31391	0.882467	67.9337	18.6392	0.750651	0.0661697	124.871
	300	0.10765	0.0134088	0.91674	0.211249	19.708	1.64848	162.423	28.3284	0.958883	0.0967858
Sucuriju 8 mean	0-300	0.168428	0.027799	1.791	0.51103	6.34132	0.58446	57.4588	10.869	0.75906	0.0790814
Sucuriju 9	0-15	0.166851	0.0161743	1.60944	0.243627	2.15647	0.178942	20.6136	2.70329	0.871101	0.0391261
	15-30	0.121463	0.00570133	0.786105	0.175579	1.69043	0.0558779	10.9475	2.42263	0.932925	0.033454
	30-50	0.127571	0.00584611	1.17835	0.11368	2.51503	0.204534	23.2798	2.78912	0.981826	0.0464233
	50-100	0.104998	0.00419408	0.64447	0.0447794	5.2336	0.227213	31.9685	1.64036	1.00479	0.0620245	86.8094
	300	0.115402	0.0109393	0.957269	0.108167	22.004	1.90515	181.675	18.465	0.960654	0.0489043
Sucuriju 9 mean	0-300	0.127257	0.00857102	1.03513	0.137167	6.7199	0.514344	53.6968	5.60407	0.950259	0.0459864
Sucuriju 11	0-15	0.184011	0.0452723	3.8609	1.11055	1.6009	0.220867	32.9452	36.7727	0.656043	0.0777332
	15-30	0.0689979	0.0205955	1.63242	0.611803	0.856746	0.156438	19.7424	39.5098	0.921877	0.0758792
	30-50	0.151444	0.0680139	4.0977	2.14225	1.97416	0.450688	51.9023	7.24976	0.813905	0.094993
	50-100	0.142718	0.0534919	3.81707	1.73664	4.32362	0.943129	111.848	33.4489	0.728959	0.0866067	216.438
	300	0.119894	0.01597	2.23559	0.497294	17.6353	1.68651	324.392	66.4267	0.750927	0.0336861
Sucuriju 11 mean	0-300	0.133413	0.0406687	3.12874	1.21971	5.27815	0.691526	108.166	36.6816	0.774342	0.0737796
Varzea bailique	0-15	0.151709	0.0118326	1.51477	0.222121	2.21965	0.0907727	20.3811	1.86105	0.924172	0.04815
	15-30	0.185755	0.0386964	2.08904	0.750249	2.31384	0.120355	22.5056	4.63951	0.872581	0.109407
	30-50	0.203049	0.0276053	2.23736	0.582765	3.36923	0.386153	37.9716	9.48722	0.903094	0.0772362
	50-100	0.136004	0.024333	1.18821	0.473353	5.96115	0.668559	53.7293	14.513	1.03904	0.0884018
	300	0.100281	0.00761939	0.514854	0.048646	22.4145	1.3788	120.026	11.4194	1.16654	0.0212271
Varzea bailique	0-300	0.155359	0.0220173	1.50884	0.415427	7.25566	0.528928	50.9228	8.38403	0.981086	0.0688843

## Sheet: Mangrove deforestation rates
National Mangrove FREL 2016-2021 and associated emisssions in the context of REDD+ program
	Annual losses LULCC (ha)	Annual GHG emissions (Mg CO2 eq)
2005-2006	1106.98	1.35885e+06
2006-2007	1012.3	1.24263e+06
2007-2008	601.46	738312
2008-2009	759.399	932187
2009-2010	566.323	695180
2010-2011	730.321	896493
2011-2012	1180.34	1.44891e+06
2012-2013	1448.07	1.77756e+06
2013-2014	658.64	808503
2014-2015	1785.08	2.19125e+06
2015-2016	4496.61	5.51973e+06
2016-2017	1112.06	1.36509e+06
2017-2018	827.711	1.01604e+06
2018-2019	501.525	615638
2019-2020	887.699	1.08968e+06
2020-2021	427.412	524662
Mangrove FREL - 2016-2021	751.282	922223
	.
Mangrove FREL CI (2016-2021)	248.651	305227

## Sheet: Emission factors
Year	Deforested area (ha)	Gross (net) emissions t CO2eq per ha	Emission Facttor (tCO2 per ha)	EF per yr (tCO2e)	95% CI
Amazonia biome
2016-2017(net)	767091	233215527	304.026	233215527
2017-2018(net)	789489	208142228	263.642	208142228
2018-2019(net)	1180965	412763857	349.514	412763857
2019-2020(net)	1161545	420052388	361.632	420052388
2020-2021(net)	1378554	516010072	374.313	516010072
Average Amazon Biome	1.05553e+06	3.58037e+08	330.625	3.48985e+08	1.15827e+08
Cerrado Biome
2016-2017(net)	569968	31748146	55.7016	31748146
2017-2018(net)	550809	30340973	55.0844	30340973
2018-2019(net)	494315	17015040	34.4215	17015040
2019-2020(net)	603072	37326786	61.8944	37326786
2020-2021(net)	632947	43577220	68.8481	4.35772e+07
Average Cerrado Biome	570222	32001633	55.19	3.14706e+07	8.65259e+06
Caatinga Biome
2016-2017	213663	28318172	132.537	28318172
2017-2018	206501	25191250	121.991	25191250
2018-2019	176298	23870541	135.399	23870541
2019-2020	209054	28416933	135.931	2.84169e+07
2020-2021	198817	2.54148e+07	127.83	2.54148e+07
Average Caatinga Biome	200867	2.62423e+07	130.738	2.62608e+07	1.77772e+06
Atlantic Forest
2016-2017	85870	36434019	424.293	36434019
2017-2018	117209	45100213	384.785	45100213
2018-2019	89850	39463224	439.212	39463224
2019-2020	62143	23544177	378.871	23544177
2020-2021	68964.6	28761218	417.043	28761218
Average Atlantic Forest	84807.3	3.46606e+07	408.841	3.46727e+07	7.5093e+06
Pampa Biome
2016-2017	35948	3629785	100.973	3629785
2017-2018	34987	3798004	108.555	3798004
2018-2019	39058	3574669	91.5221	3574669
2019-2020	33198	3460472	104.237	3460472
2020-2021	56666	5850602	103.247	5850602
Average Pampa Biome	39971.4	4.06271e+06	101.707	4.06537e+06	882536
Pantanal Biome
2016-2017	34287	7296713	212.813	7296713
2017-2018	23976	5101431	212.772	5101431
2018-2019	21684	4684070	216.015	4684070
2019-2020	24558	5655516	230.292	5655516
2020-2021	27761	7446456	268.234	7446456
Average Pantanal Biome	26453.2	6.03684e+06	228.025	6.032e+06	1.11088e+06
AMAZON MANGROVES
2016-2017	1112.1		1228	1.36566e+06
2017-2018	827.7		1228	1.01642e+06
2018-2019	501.5		1228	615842
2019-2020	887.7		1228	1.0901e+06
2020-2021	427.4		1228	524847
Average MANGROVE				922572	305366

## Sheet: Linear regression dataset
tecs	abgc	soilc	precip	tide	soilph	soilsal	lat	long	basalarea
501.125	104.795	382.133	2300	4	6.2	17	0.74517	48.0111	19.4092
522.821	155.433	338.488	2300	4	6.2	26	0.869444	46.6956	26.2067
746.242	223.409	490.104	2300	4	6.4	17	0.74915	48.0137	42.3323
520.68	121.848	371.334	2300	4	6.2	20	0.981	46.723	19.0482
361.621	145.676	196.876	2300	4	6.2	21	0.881217	46.6523	27.199
457.817	96.465	331.781	2300	4	6.5	18	0.841333	46.6386	20.4658
542.984	194.839	310.294	2300	4	6.5	21	0.918033	46.6793	36.8385
408.901	147.62	246.651	2300	4	6.5	18	0.654933	47.3942	25.8693
536.105	116.448	396.518	2300	4	6.5	18	0.632533	47.3674	19.6156
524.927	65.8804	435.22	2000	4	7	20.8	0.686194	47.8587	20.5086
356.493	68.4614	273.593	2000	4	7.3	13.5	0.685167	47.8539	16.3681
387.689	54.8847	309.354	2000	4	6	12.5	0.696139	47.8575	19.9239
516.854	116.708	375.215	2000	4	5.8	12.2	0.6565	47.8628	23.8989
410.556	96.7794	280.128	2000	4	6.9	17.2	0.756778	47.9554	16.7763
580.912	95.8401	464.05	2000	4	5.2	23.3	0.736444	47.9984	20.4543
435.603	127.031	288.262	2000	4	5.9	26.3	0.736437	47.9148	32.9849
180.924	29.3609	103.789	2000	6	6.2	0.7	0.870944	50.0146	17.8928
902.639	334.983	508.07	2300	6	6	0	0.907306	50.0321	75.8725
277.118	102.152	141.535	2300	6	4.6	0	1.06358	49.9579	38.2691
254.066	104.296	128.068	2300	6	4.6	0.5	1.15375	49.9226	25.4518
215.666	86.5094	89.5047	2300	6	5.6	6.5	1.16669	49.892	25.0404
255.824	125.525	95.5303	2300	6	6.7	4.8	1.155	49.8944	41.3116
437.681	200.54	211.734	2300	6	5.6	9.8	1.68122	49.9345	44.753
538.629	230.818	287.294	2300	6	5.1	1	1.68497	49.9628	45.7884
446.293	158.973	268.484	2300	6	5	0	1.67031	49.9644	37.4279
855.337	272.744	540.83	2300	6	6.5	0	1.69039	49.925	41.3867

## Sheet: Linear regression code
## multiple regression on mangrove tecs with ABGB, SoilC, Precip, tide, soilph, soilsal, lat and long
install.packages("ggcorrplot")
library(ggcorrplot)
library(MASS)
head(regres)
# Fitting multiple linear regression model
ma_model = lm(formula = tecs ~ precip + tide + soilsal + long + lat + basalarea, data=regres)
summary(ma_model)
## checking the distribution of model residuals for normality
model_residuals = ma_model$residuals
hist(model_residuals)
# histogram shows normality of residues
## another look at normality by ploting Q-Q plot
qqnorm(model_residuals)
qqline(model_residuals)
shapiro.test(model_residuals) # p-value of 0.67
#removing tecs from dataset to test for multicolinearity
reduced_data <- regres[,c("precip", "tide", "soilsal", "lat", "long", "basalarea")]
corr_matrix = round(cor(reduced_data), 2)
ggcorrplot(corr_matrix, hc.order = TRUE, type="lower", lab= TRUE)
## tide is correlating to Lat and long, so we will remove tide, lat and long
# after removing one of them, other correlations between tide or long appear with soilsal
reduced_data <- regres[,c("precip", "soilsal", "lat", "basalarea")]
corr_matrix = round(cor(reduced_data), 2)
ggcorrplot(corr_matrix, hc.order = TRUE, type="lower", lab= TRUE)
# second multiple linear regression model after removal of colinear variables
ma_model = lm(formula = tecs ~ precip + soilsal + lat + basalarea, data=regres)
summary(ma_model)
#using Akaike information criterion (AIC) to select best model
ma_aik <- stepAIC(ma_model, direction = "backward")
summary(ma_aik)
ma_aik
## o AIK selecionou o melhor modelo, removendo precipitacao
# ploting multiple regression models adding variables
install.packages("car")
library("car")
avPlots(ma_aik)
avPlots(ma_model, id=FALSE, main=paste(""))
